# Supplementary material for: Hormonal Status and the Probable Role of Phytohormones in Response of Pea Cultivar Sparkle and Mutant E107 (brz) to Aluminum and Iron Toxicity
Source: Plants (Basel). 2026 Apr 7;15(7):1129. doi: 10.3390/plants15071129 (PMC13074937; doi:10.3390/plants15071129)
Supplement: Supplementary file 1 [file plants-15-01129-s001.zip]

Archive with 1 entries (1 files):
- plants-4222087-Supplemental-Corrected-4.6.pdf
